# Supplementary material for: One Step In Situ Co-Crystallization of Dapsone and Polyethylene Glycols during Fluidized Bed Granulation
Source: Pharmaceutics. 2023 Sep 16;15(9):2330. doi: 10.3390/pharmaceutics15092330 (PMC10535358; doi:10.3390/pharmaceutics15092330)
Supplement: Supplementary file 1 [file pharmaceutics-15-02330-s001.zip]

Archive with 1 entries (1 files):
- pharmaceutics-2580812-supplementary.pdf
